# Supplementary material for: Gut microbiome shifts in adolescents after sleeve gastrectomy with increased oral-associated taxa and pro-inflammatory potential
Source: Gut Microbes. 2025 Feb 19;17(1):2467833. doi: 10.1080/19490976.2025.2467833 (PMC11845021; doi:10.1080/19490976.2025.2467833)
Supplement: Supplemental Material [file KGMI_A_2467833_SM4830.zip]

Archive with 6 entries (6 files):
- Supp table 1.xlsx
- Supp table 5.xlsx
- Supp table 2.xlsx
- Supp table 3.xlsx
- Supp table 4.xlsx
- SuppFig_KGMI_A_2467833.docx
